# Supplementary material for: Identifying circulating glioma cells and their clusters as diagnostic markers by a novel detection platform
Source: Clin Transl Med. 2021 Feb 4;11(2):e318. doi: 10.1002/ctm2.318 (PMC7862585; doi:10.1002/ctm2.318)
Supplement: Supplementary file 6 — Table S1 [file CTM2-11-e318-s006.xlsx]

## Sheet: Sheet1
Table S1. Clinical feature of glioma patients with Wright’s staining
No.	Sex	Age	Tumor region	Pathologic type	WHO grade	CTCs count per 10 ml PB
1	F	61	Right frontal	GBM	IV	8
2	M	24	Right frontal	GBM	IV	16
3	F	31	Bilateral frontal	GBM	IV	23
4	F	56	Left parietooccipital	GBM	IV	1
5	F	47	Right parietal	GBM	IV	6
6	M	50	Left frontal	GBM	IV	15
7	M	31	Left temporal	GBM	IV	26
8	F	18	Right frontal	GBM	IV	1
9	M	62	Left temporal	GBM	IV	32
10	M	40	Left parietooccipital	AA	III	2
11	F	71	Left temporal	AA	III	3
12	M	63	Left frontotemporal	AA	III	12
13	F	67	Left frontal	AA	III	7
14	M	25	Left temporal	AA	III	6
15	M	52	Left insula	AA	III	4
16	M	62	Left temporal	AA	III	2
17	F	49	Right frontal	AA	III	7
18	M	46	Left frontal	A	II	1
19	F	30	Left frontoparietal	A	II	16
20	M	43	Right frontal	A	II	6
21	F	39	Brain stem	A	II	6
22	F	37	Left frontotemporal	A	II	12
23	F	30	Left frontal	A	II	38
24	F	59	Right frontal	O	II	8
25	M	36	Right frontal	O	II	0
26	F	57	Bilateral frontal	O	II	5
27	F	32	Left temporal	O	II	2
28	F	57	Left temporooccipital	O	II	10
29	F	40	Right frontal	O	II	2
AA: anaplastic astrocytoma; A: astrocytoma; O: oligodendroglioma.
