# Supplementary material for: Identifying circulating glioma cells and their clusters as diagnostic markers by a novel detection platform
Source: Clin Transl Med. 2021 Feb 4;11(2):e318. doi: 10.1002/ctm2.318 (PMC7862585; doi:10.1002/ctm2.318)
Supplement: Supplementary file 7 — Table S2 [file CTM2-11-e318-s007.xlsx]

## Sheet: Sheet1
Table S2.Detection of CTC in other brain tumors by Wright staining
No.	Sex	Age	Tumor types	CTC count per 10 ml PB
1	M	33	Brain metastasis	0
2	M	61	Brain metastasis	30
3	F	28	Brain metastasis	2
4	F	55	Brain metastasis	10
5	F	39	Brain metastasis	10
6	F	60	Brain metastasis	2
7	M	52	Brain metastasis	18
8	F	79	Meningioma	17
9	F	56	Meningioma	18
10	F	61	Meningioma	9
11	M	78	Meningioma	13
12	F	55	Meningioma	9
13	M	18	Meningioma	7
14	M	48	Meningioma	4
15	F	68	Meningioma	2
16	F	49	Meningioma	5
