# Supplementary material for: Identifying circulating glioma cells and their clusters as diagnostic markers by a novel detection platform
Source: Clin Transl Med. 2021 Feb 4;11(2):e318. doi: 10.1002/ctm2.318 (PMC7862585; doi:10.1002/ctm2.318)
Supplement: Supplementary file 8 — Table S3 [file CTM2-11-e318-s009.xlsx]

## Sheet: Table 1
Table S3. Background levels in improved and unmodified STEAM staining
No.	Subtypes	CTC count
		Unmodified STEAM	Improved STEAM
1	Healthy donor	2	2
2	Healthy donor	1	1
3	Healthy donor	1	0
4	Healthy donor	2	0
5	Healthy donor	2	0
6	Healthy donor	1	0
7	Healthy donor	1	1
8	Healthy donor	3	0
9	Healthy donor	1	1
10	Healthy donor	2	0
11	Healthy donor	0	0
12	Healthy donor	1	0
13	Healthy donor	4	2
14	Healthy donor	1	1
15	Healthy donor	1	0
16	Healthy donor	2	1
17	Healthy donor	3	0
18	Healthy donor	5	2
19	Healthy donor	1	0
20	Healthy donor	1	1
