# Supplementary material for: Identifying circulating glioma cells and their clusters as diagnostic markers by a novel detection platform
Source: Clin Transl Med. 2021 Feb 4;11(2):e318. doi: 10.1002/ctm2.318 (PMC7862585; doi:10.1002/ctm2.318)
Supplement: Supplementary file 9 — Table S4 [file CTM2-11-e318-s010.xlsx]

## Sheet: Sheet1
Table S4.Comparing detection rate of STEAM staining and Wright’s staining
No.	Sex	Age	Tumor region	Pathologic type	WHO grade	CTCs count
						STEAM	Wright's
13	M	65	Right parietal	GBM	IV	7	4
15	M	57	Right temporooccipital	GBM	IV	6	4
32	F	57	Right temporal	GBM	IV	3	1
35	F	71	Right parietal	AA	III	3	0
37	F	27	Bilateral frontal	HGG	III	0	5
38	M	56	Right frontal	HGG	III	5	2
48	F	53	Right temporal	GBM	IV	3	0
50	F	38	Right frontal	A	II	8	1
AA: anaplastic astrocytoma; HGG: high grade glioma; A: astrocytoma
