# Supplementary material for: Identifying circulating glioma cells and their clusters as diagnostic markers by a novel detection platform
Source: Clin Transl Med. 2021 Feb 4;11(2):e318. doi: 10.1002/ctm2.318 (PMC7862585; doi:10.1002/ctm2.318)
Supplement: Supplementary file 10 — Table S5 [file CTM2-11-e318-s008.xlsx]

## Sheet: Sheet1
Table S5.Clinical features of glioma patients with our platform
No.	Sex	Age	Status	Tumor region	Pathologic type	WHO grade	IDH status	P53 status	ATRX status	CTCs count		CTC-WBC cluster count
										Before operation	2 weeks after oepration	Before operation	2 weeks after oepration
1	F	40	Priamry	Right frontoparietal	GBM	IV	WT	WT	WT	3	Not performed	0	Not performed
2	F	57	Priamry	Right frontal	GBM	IV	WT	WT	WT	8	Not performed	1	Not performed
3	M	52	Priamry	Left insula	GBM	IV	WT	WT	WT	8	Not performed	0	Not performed
4	M	65	Priamry	Right frontal	GBM	IV	WT	Mutant	WT	7	Not performed	1	Not performed
5	M	29	Priamry	Left parietal	GBM	IV	WT	WT	WT	13	Not performed	0	Not performed
6	M	73	Priamry	Right frontal	GBM	IV	WT	Mutant	Mutant	5	Not performed	1	Not performed
7	F	56	Priamry	Left parietal	GBM	IV	WT	WT	WT	3	Not performed	0	Not performed
8	M	35	Priamry	Right temporal	GBM	IV	WT	Mutant	WT	5	Not performed	0	Not performed
9	F	61	Priamry	Right frontal	GBM	IV	WT	WT	WT	5	Not performed	2	Not performed
10	M	50	Priamry	Right frontotemporal	GBM	IV	WT	Mutant	WT	5	Not performed	1	Not performed
11	M	55	Priamry	Left frontal	GBM	IV	WT	WT	WT	6	Not performed	0	Not performed
12	M	40	Priamry	Right parietal	GBM	IV	Mutant	WT	Mutant	1	Not performed	0	Not performed
13	M	65	Priamry	Right parietal	GBM	IV	WT	WT	WT	7	Not performed	0	Not performed
14	M	63	Priamry	Right temporoparietal	GBM	IV	Mutant	WT	WT	10	Not performed	1	Not performed
15	M	57	Priamry	Right temporoparietal	GBM	IV	WT	Mutant	WT	6	Not performed	0	Not performed
16	M	64	Priamry	Left frontal	AO	III	Mutant	WT	WT	5	Not performed	0	Not performed
17	M	47	Priamry	Left frontal	AO	III	Mutant	WT	WT	6	Not performed	2	Not performed
18	M	43	Priamry	Left temporal	AO	III	Mutant	WT	WT	1	Not performed	0	Not performed
19	M	62	Priamry	Parietal	HGG	III	WT	WT	WT	8	Not performed	0	Not performed
20	F	47	Priamry	Right frontal	A	II	Mutant	NA	Mutant	5	Not performed	2	Not performed
21	M	12	Priamry	Brain stem	A	II	WT	WT	WT	9	Not performed	3	Not performed
22	M	48	Priamry	Right frontotemporal	A	II	Mutant	Mutant	Mutant	13	Not performed	0	Not performed
23	F	54	Priamry	Right parietal	O	II	Mutant	WT	NA	5	Not performed	0	Not performed
24	F	47	Priamry	Left frontal	O	II	Mutant	Mutant	WT	4	Not performed	0	Not performed
25	M	65	Priamry	Right frontal	O	II	Mutant	WT	WT	5	Not performed	2	Not performed
26	M	51	Priamry	Left frontal	O	II	Mutant	WT	WT	1	Not performed	1	Not performed
27	F	71	Priamry	Right temporal	GBM	IV	WT	Mutant	WT	8	10	2	4
28	M	38	Priamry	Left temporal	GBM	IV	WT	WT	WT	5	6	0	2
29	M	50	Priamry	Right frontal	GBM	IV	Mutant	Mutant	Mutant	2	13	0	1
30	F	48	Priamry	Left frontal	GBM	IV	WT	Mutant	WT	6	14	1	4
31	F	57	Priamry	Right temporal	GBM	IV	WT	WT	WT	3	6	0	1
32	M	52	Priamry	Left temporal	AA	III	WT	Mutant	WT	6	5	0	1
33	M	60	Priamry	Right frontal	AA	III	WT	WT	WT	7	4	0	3
34	F	71	Priamry	Right parietal	AA	III	WT	WT	WT	3	2	0	0
35	F	55	Priamry	Left frontal	AO	III	Mutant	Mutant	WT	7	12	3	4
36	M	27	Priamry	Bilateral frontal	HGG	III	Mutant	WT	NA	0	3	0	0
37	M	56	Priamry	Right frontal	HGG	III	WT	WT	WT	5	2	0	0
38	M	61	Priamry	Bilateral insula	A	II	WT	Mutant	WT	10	11	0	4
39	F	53	Priamry	Right parietal	A	II	WT	WT	WT	6	18	0	3
40	M	45	Priamry	Left temporal	O	II	Mutant	WT	WT	0	7	0	2
41	M	56	Priamry	Left frontoparietal	O	II	Mutant	WT	WT	4	8	0	0
42	F	59	Priamry	Right temporal	O	II	Mutant	WT	WT	3	7	0	0
43	M	39	Recurrent	Right frontal	GBM	IV	Mutant	Mutant	Mutant	6	Not performed	0	Not performed
44	M	49	Recurrent	Right frontal	GBM	IV	WT	WT	WT	4	Not performed	1	Not performed
45	F	55	Recurrent	Right frontal	GBM	IV	NA	NA	NA	3	Not performed	2	Not performed
46	F	30	Recurrent	Right frontal	GBM	IV	Mutant	WT	Mutant	0	Not performed	0	Not performed
47	F	53	Recurrent	Right temporal	GBM	IV	WT	Mutant	WT	18	Not performed	1	Not performed
48	M	56	Recurrent	Right frontal	AA	III	WT	WT	WT	5	Not performed	1	Not performed
49	F	38	Recurrent	Right frontal	A	II	WT	WT	WT	16	Not performed	1	Not performed
50	M	72	Recurrent	Right temporal	A	II	WT	Mutant	WT	6	Not performed	1	Not performed
